# Supplementary material for: Modified World Health Organization (WHO) Tunnel Test for Higher Throughput Evaluation of Insecticide-Treated Nets (ITNs) Considering the Effect of Alternative Hosts, Exposure Time, and Mosquito Density
Source: Insects. 2022 Jun 21;13(7):562. doi: 10.3390/insects13070562 (PMC9323354; doi:10.3390/insects13070562)
Supplement: Supplementary file 1 [file insects-13-00562-s001.zip]

Archive with 1 entries (1 files):
- insects-1702355-supplementary.pdf
